# Supplementary material for: Proteogenomic analysis reveals RNA as a source for tumor-agnostic neoantigen identification
Source: Nat Commun. 2023 Aug 2;14:4632. doi: 10.1038/s41467-023-39570-7 (PMC10397250; doi:10.1038/s41467-023-39570-7)
Supplement: Supplementary file 10 — Source Data [file 41467_2023_39570_MOESM10_ESM.xlsx]

## Sheet: Figure 2
Figure 2a	CD8+ T cell numbers per gram tumor
ImmuNEO patient ID and tumor	Tumor entity	CD8+ T cell count
4	Carcinoma	545531
8	Carcinoma	452758
11 T1	Carcinoma	454683
11 T2	Carcinoma	2271316
15	Carcinoma	652125
18	Carcinoma	7250
20	Carcinoma	416230
24 T1	Carcinoma	310212
24 T2	Carcinoma	690086
37	Carcinoma	138117
5	Sarcoma	3245882
23 T1	Sarcoma	149965
23 T2	Sarcoma	117788
28	Sarcoma	610378
32	Sarcoma	256202
35	Sarcoma	15126
38	Sarcoma	59210
25	Other	505375
17 T2	Melanoma	14619341
19 T1	Melanoma	28709318
19 T2	Melanoma	6515898
19 T3	Melanoma	28504870
19 T4	Melanoma	76260064
Figure 2c	Frequencies of CD8+ T cells with activation or inhibitory markers
ImmuNEO patient ID and tumor	Tumor entity	Freq. CD8 act.	Freq. CD8 inh.
4	Carcinoma	35.028	82.139
8	Carcinoma	48.777	17.997
11 T1	Carcinoma	47.838	60.646
11 T2	Carcinoma	47.411	79.2
15	Carcinoma	23.567	48.81
18	Carcinoma	N/A	43.6
20	Carcinoma	18.515	55.343
24 T1	Carcinoma	1.738	51.117
24 T2	Carcinoma	2.191	36.875
37	Carcinoma	29.802	76.795
5	Sarcoma	72.458	85.109
23 T1	Sarcoma	54.163	65.538
23 T2	Sarcoma	40.486	66.442
28	Sarcoma	19.876	26.892
32	Sarcoma	24.809	25.835
35	Sarcoma	34.877	79.035
38	Sarcoma	50.985	76.335
17 T2	Melanoma	43.205	73.328
19 T1	Melanoma	47.771	85.646
19 T2	Melanoma	38.796	63.62
19 T3	Melanoma	43.029	85.022
19 T4	Melanoma	45.235	87.367
Figure 2d	GSEA FACS-sorted CD8+ T cells from tumor samples
Pathway_short	Pathway	NES.Score	FDR
GOBP	GOBP_CELL_KILLING	-2.07995	0.000282253
GOBP	GOBP_LEUKOCYTE_MEDIATED_CYTOTOXICITY	-2.03288	0.00137589
GOBP	GOBP_POSITIVE_REGULATION_OF_CELL_KILLING	-2.02776	0.00153172
GOBP	GOBP_T_CELL_MEDIATED_CYTOTOXICITY	-1.99908	0.00356872
HALLMARK	HALLMARK_ANGIOGENESIS	1.76915	0.0115207
GOMF	GOMF_CYTOKINE_ACTIVITY	1.91041	0.0149977
GOBP	GOBP_ACUTE_INFLAMMATORY_RESPONSE	1.91143	0.0288921
GOBP	GOBP_COLLAGEN_FIBRIL_ORGANIZATION	2.08278	0
HALLMARK	HALLMARK_EPITHELIAL_MESENCHYMAL_TRANSITION	2.21839	0
GOMF	GOMF_EXTRACELLULAR_MATRIX_STRUCTURAL_CONSTITUENT	2.29652	0
Figure 2e	Survival correlations
Cell type	Hazard ratio	lower confidence interval	upper confidence interval
quant. CD8+	0.25	0.05	1.27
freq. CD8+	0.2	0.04	1.06
freq. CD8+ inhib. Marker no (total)	0.08	0.01	0.69
freq. CD8+ Teff activation marker no	0.17	0.04	0.79
freq. CD8+ Teff activation marker yes	5.77	1.27	26.31
freq. CD8+ Teff inhibitory marker no	0.22	0.05	0.96
freq. CD8+ Teff inhibitory marker yes	4.47	1.04	19.25
ImmuNEO patient ID and tumor	survival since tumor resection [months]	status	quant. CD8+	freq. CD8+	freq. CD8+ inhib. Marker no (total)	freq. CD8+ Teff activation marker no	freq. CD8+ Teff activation marker yes	freq. CD8+ Teff inhibitory marker no	freq. CD8+ Teff inhibitory marker yes
ImmuNEO-04	12	deceased	545531	4.188	0.743	65.424	34.576	12.638	87.362
ImmuNEO-05	4	deceased	3245882	1.424	0.211	22.512	77.488	12.191	87.809
ImmuNEO-08	21	deceased	452758	0.59	0.483	48.319	51.681	87.66	12.34
ImmuNEO-11 T2	32	alive	2271316	9.295	2.023	82.815	17.185	31.954	68.046
ImmuNEO-15	35	alive	652125	4.3475	1.592	80.561	19.439	53.855	46.145
ImmuNEO-17 T2	31	alive	14619341	32.28	7.471	93.878	6.122	53.901	46.099
ImmuNEO-18	22	deceased	7250	0.406	0.229	N/A	N/A	54.592	45.408
ImmuNEO-19 T4	29	alive	76260064	65.445	5.849	81.619	18.381	50.898	49.102
ImmuNEO-20	8	deceased	416230	2.018	0.84	87.852	12.148	58.58	41.42
ImmuNEO-23 T2	8	deceased	117788	0.667	0.199	84.617	15.383	41.876	58.124
ImmuNEO-24 T1	32	alive	310212	2.6885	1.138	78.969	21.031	81.815	18.185
ImmuNEO-25	15	alive	505375	2.131	1.429	90.196	9.804	75.681	24.319
ImmuNEO-28	25	alive	610378	2.823	2.164	91.854	8.146	84.063	15.937
ImmuNEO-32	2	deceased	256202	1.0905	0.844	39.346	60.654	42.856	57.144
ImmuNEO-35	9	alive	15126	0.542	0.087	52.246	47.754	26.321	73.679
ImmuNEO-37	4	deceased	138117	18.2315	3.575	84.968	15.032	33.63	66.37
ImmuNEO-38	13	alive	59210	0.764	0.217	77.419	22.581	46.067	53.933

## Sheet: Figure 3
Figure 3a	DNA and RNA variants
	Number of
ImmuNEO patient ID and tumor	DNA variants	RNA variants
IN_01_T1	194	8628
IN_02_T1	124	6104
IN_03_T1	267	9025
IN_04_T1	226	5379
IN_05_T1	166	6354
IN_08_T1	358	7817
IN_09_T1	121	3910
IN_11_T1	611	N/A
IN_11_T2	599	2595
IN_13_T1	127	3115
IN_14_T1	118	N/A
IN_15_T1	208	2367
IN_16_T1	37	N/A
IN_17_T2	560	3580
IN_17_T3	501	3560
IN_18_T1	97	3048
IN_19_T1	403	3156
IN_19_T2	408	3122
IN_19_T4	469	3278
IN_20_T1	139	N/A
IN_22_T1	242	5074
IN_23_T1	256	2804
IN_23_T2	209	4208
IN_24_T1	300	3136
IN_24_T2	174	3439
IN_25_T1	46	N/A
IN_26_T1	71	2420
IN_27_T1	379	3961
IN_27_T2	266	5279
IN_28_T1	100	2339
IN_30_T1	206	5417
IN_31_T1	72	N/A
IN_32_T1	191	2782
IN_33_T1	95	2000
IN_34_T1	55	N/A
IN_35_T1	130	1664
IN_36_T1	209	2167
IN_37_T1	272	4665
IN_38_T1	896	2360
Figure 3b	DNA coverage (at least 3 reads)
Canonical coverage
no	yes
23788	96265
Figure 3c	Nucleotide changes
Nucleotide change	Number of RNA only variants
A_C	2266
A_G	29415
A_T	5748
C_A	2056
C_G	1906
C_T	16640
G_A	15039
G_C	10049
G_T	10897
T_A	5076
T_C	17037
T_G	3924
Figure 3d	Variant effect
	Number of
Variant effect	DNA variants	RNA variants
Missense	7688	95991
Splice-site and intron	1246	26861
Stop gained	347	2993
Frameshift	370	2130
Figure 3e	Shared DNA variants
Number of patients	DNA Variants
1	7749
2	182
3	38
4-14	39
Figure 3f	Shared RNA variants
Number of patients	RNA Variants
1	74346
2	3943
3	1670
4-9	2750
10-26	1053

## Sheet: Figure 4
Figure 4a	Immunopeptides
ImmuNEO patient ID and tumor	Number of peptides
IN_01_T1	8116
IN_02_T1	6331
IN_03_T1	5067
IN_04_T1	15983
IN_05_T1	8065
IN_08_T1	4782
IN_09_T1	1811
IN_11_T1	7279
IN_11_T2	11296
IN_13_T1	11131
IN_14_T1	5030
IN_15_T1	2784
IN_16_T1	1661
IN_17_T1	1832
IN_17_T2	5552
IN_17_T3	2939
IN_18_T1	4286
IN_19_T1	4180
IN_19_T2	10939
IN_19_T3	6930
IN_19_T4	11366
IN_20_T1	3368
IN_22_T1	2251
IN_23_T1	5246
IN_23_T2	398
IN_24_T1	6806
IN_24_T2	3650
IN_25_T1	3253
IN_26_T1	2152
IN_27_T1	2861
IN_27_T2	3184
IN_28_T1	7368
IN_30_T1	1066
IN_31_T1	346
IN_32_T1	4318
IN_33_T1	501
IN_34_T1	2841
IN_35_T1	370
IN_36_T1	4391
IN_37_T1	7039
IN_38_T1	9299
Figure 4b, c	Peptides from cancer-associated genes
Number of patients	Number of peptides
1	3762
2	995
3	406
4-18	773
Figure 4d	Peptides from CTA genes
Number of peptides	ImmuNEO patient ID and tumor
CTA gene	IN-01-T1	IN-02-T1	IN-03-T1	IN-04-T1	IN-05-T1	IN-08-T1	IN-09-T1	IN-11-T1	IN-11-T2	IN-13-T1	IN-14-T1	IN-15-T1	IN-16-T1	IN-17-T1	IN-17-T2	IN-17-T3	IN-18-T1	IN-19-T1	IN-19-T2	IN-19-T3	IN-19-T4	IN-20-T1	IN-22-T1	IN-23-T1	IN-23-T2	IN-24-T1	IN-24-T2	IN-25-T1	IN-26-T1	IN-27-T1	IN-27-T2	IN-28-T1	IN-30-T1	IN-31-T1	IN-32-T1	IN-33-T1	IN-34-T1	IN-35-T1	IN-36-T1	IN-37-T1	IN-38-T1	Total
ATAD2	5	0	0	5	1	1	0	2	2	3	0	0	0	0	1	0	1	3	5	4	3	0	2	1	0	0	0	1	0	1	0	2	0	0	1	0	0	0	0	0	1	45
SPAG9	2	0	2	3	1	0	1	1	1	1	1	0	0	1	3	2	1	1	2	1	3	1	2	0	0	0	0	0	0	1	3	1	0	0	0	0	0	0	1	1	4	41
ODF2	1	1	1	1	4	0	0	2	2	4	1	0	0	1	2	2	0	0	5	1	4	0	0	0	0	0	0	0	0	1	0	1	0	0	1	1	1	0	0	0	0	37
KIAA0100	0	0	1	2	2	2	0	2	2	1	1	2	0	0	1	0	0	1	3	2	3	0	0	0	0	0	0	0	0	0	0	3	0	0	0	0	0	0	1	1	0	30
CTAGE5	1	0	0	2	1	1	0	1	1	1	2	1	1	0	0	0	1	0	0	0	0	0	0	1	0	0	0	1	0	0	0	0	0	0	0	0	1	1	1	1	0	19
PRAME	0	0	0	1	0	0	0	0	0	0	4	0	0	0	0	0	0	0	5	1	4	0	0	0	0	0	0	0	0	0	0	0	0	0	0	0	0	0	0	0	0	15
CEP55	0	0	0	2	2	1	0	0	0	0	0	0	0	0	0	0	0	0	0	0	0	0	0	1	0	0	0	0	0	0	0	4	0	0	0	0	0	0	0	0	3	13
TTK	0	0	0	1	1	0	0	1	1	2	0	0	0	0	0	0	0	0	0	1	1	0	0	0	1	0	0	0	0	0	0	0	0	0	2	0	0	0	1	0	1	13
DCAF12	0	0	2	1	0	0	0	0	0	2	1	0	0	0	0	0	0	0	2	0	0	0	0	1	0	0	0	1	0	0	0	0	0	0	0	0	0	0	0	1	1	12
CEP290	1	0	1	0	2	0	0	0	0	1	0	2	0	0	0	0	0	0	0	0	1	0	0	0	0	0	0	0	0	0	0	1	0	0	0	0	1	0	0	0	0	10
PBK	0	0	0	1	0	0	0	0	1	0	0	0	0	0	0	0	0	0	2	1	1	0	0	0	0	0	0	0	0	0	0	3	0	1	0	0	0	0	0	0	0	10
TAF7L	0	1	0	0	0	0	0	0	0	1	0	0	0	0	0	0	1	0	0	0	0	0	0	0	0	2	2	0	0	0	0	0	0	0	2	0	0	0	0	0	0	9
TMEM108	0	0	0	0	2	1	1	0	0	0	0	0	0	0	0	0	1	0	0	0	0	1	0	0	0	1	1	0	0	0	0	0	0	0	1	0	0	0	0	0	0	9
GPAT2	0	0	0	1	0	0	0	0	0	0	0	0	0	0	0	0	0	0	1	1	1	0	0	0	0	0	0	0	0	1	0	1	0	0	0	0	0	0	0	0	0	6
IGSF11	0	0	0	0	0	0	0	0	0	0	0	0	0	0	0	0	0	0	3	1	1	0	0	0	0	0	0	0	0	0	0	1	0	0	0	0	0	0	0	0	0	6
SYCE1	0	0	0	0	0	0	0	1	1	1	1	1	0	0	0	0	1	0	0	0	0	0	0	0	0	0	0	0	0	0	0	0	0	0	0	0	0	0	0	0	0	6
FATE1	0	0	0	0	0	0	0	0	0	0	0	0	0	0	0	0	0	0	0	0	0	0	0	0	0	5	0	0	0	0	0	0	0	0	0	0	0	0	0	0	0	5
SPEF2	1	0	0	0	0	0	0	0	0	0	0	0	0	0	0	0	0	0	0	0	0	0	0	0	0	1	0	0	0	0	1	0	0	0	1	0	0	0	0	0	1	5
CCDC110	0	0	1	0	0	0	0	0	0	0	0	0	0	0	0	0	0	0	1	1	0	0	0	0	0	0	0	0	0	0	0	0	0	0	0	0	0	0	0	0	0	3
RGS22	0	0	0	0	0	0	0	0	0	0	1	0	0	0	0	0	0	0	0	0	0	0	0	0	0	0	0	1	0	0	0	0	1	0	0	0	0	0	0	0	0	3
ROPN1	0	0	0	0	0	0	0	0	0	0	0	0	0	0	0	0	0	0	1	1	1	0	0	0	0	0	0	0	0	0	0	0	0	0	0	0	0	0	0	0	0	3
SPA17	0	1	0	0	0	0	1	0	0	0	0	0	0	0	1	0	0	0	0	0	0	0	0	0	0	0	0	0	0	0	0	0	0	0	0	0	0	0	0	0	0	3
CT47B1	0	0	0	0	0	0	0	0	0	0	0	0	0	0	0	0	0	0	2	0	0	0	0	0	0	0	0	0	0	0	0	0	0	0	0	0	0	0	0	0	0	2
MAGEA1	0	0	0	0	0	0	0	0	0	0	1	1	0	0	0	0	0	0	0	0	0	0	0	0	0	0	0	0	0	0	0	0	0	0	0	0	0	0	0	0	0	2
MAGEA10	0	0	0	0	0	0	0	0	0	0	0	0	0	0	0	0	0	0	0	0	0	0	0	0	0	0	0	0	0	1	1	0	0	0	0	0	0	0	0	0	0	2
MAGEA4	2	0	0	0	0	0	0	0	0	0	0	0	0	0	0	0	0	0	0	0	0	0	0	0	0	0	0	0	0	0	0	0	0	0	0	0	0	0	0	0	0	2
MORC1	0	0	0	0	0	0	0	0	0	0	0	0	0	0	0	0	0	0	0	0	0	0	0	0	0	1	1	0	0	0	0	0	0	0	0	0	0	0	0	0	0	2
ARX	0	0	0	0	0	0	0	0	0	0	0	0	0	0	0	0	0	0	0	0	0	0	0	0	0	0	0	0	0	0	0	0	0	0	0	0	1	0	0	0	0	1
CTAG2	0	0	0	0	0	1	0	0	0	0	0	0	0	0	0	0	0	0	0	0	0	0	0	0	0	0	0	0	0	0	0	0	0	0	0	0	0	0	0	0	0	1
DKKL1	0	0	0	0	0	0	0	0	1	0	0	0	0	0	0	0	0	0	0	0	0	0	0	0	0	0	0	0	0	0	0	0	0	0	0	0	0	0	0	0	0	1
FAM133A	0	0	0	0	0	0	0	0	1	0	0	0	0	0	0	0	0	0	0	0	0	0	0	0	0	0	0	0	0	0	0	0	0	0	0	0	0	0	0	0	0	1
FTHL17	0	0	0	0	0	0	0	0	0	0	0	0	0	0	0	0	0	1	0	0	0	0	0	0	0	0	0	0	0	0	0	0	0	0	0	0	0	0	0	0	0	1
GPATCH2	0	0	0	0	0	0	0	0	1	0	0	0	0	0	0	0	0	0	0	0	0	0	0	0	0	0	0	0	0	0	0	0	0	0	0	0	0	0	0	0	0	1
HORMAD2	0	0	0	1	0	0	0	0	0	0	0	0	0	0	0	0	0	0	0	0	0	0	0	0	0	0	0	0	0	0	0	0	0	0	0	0	0	0	0	0	0	1
MAGEB2	0	0	0	0	0	0	0	1	0	0	0	0	0	0	0	0	0	0	0	0	0	0	0	0	0	0	0	0	0	0	0	0	0	0	0	0	0	0	0	0	0	1
MAGEC1	0	0	0	0	0	0	0	0	0	0	0	0	0	0	0	0	0	0	0	0	0	0	1	0	0	0	0	0	0	0	0	0	0	0	0	0	0	0	0	0	0	1
MAGEC2	0	0	0	0	0	0	0	0	0	0	1	0	0	0	0	0	0	0	0	0	0	0	0	0	0	0	0	0	0	0	0	0	0	0	0	0	0	0	0	0	0	1
RBM46	0	0	0	0	0	0	0	0	0	0	0	0	0	0	0	0	0	0	0	0	0	0	0	0	0	0	0	0	0	0	1	0	0	0	0	0	0	0	0	0	0	1
SEMG1	0	0	0	0	0	0	1	0	0	0	0	0	0	0	0	0	0	0	0	0	0	0	0	0	0	0	0	0	0	0	0	0	0	0	0	0	0	0	0	0	0	1
SPAG17	0	0	0	0	0	0	1	0	0	0	0	0	0	0	0	0	0	0	0	0	0	0	0	0	0	0	0	0	0	0	0	0	0	0	0	0	0	0	0	0	0	1
TDRD1	0	0	0	0	0	0	0	0	0	0	0	0	0	0	0	0	0	0	0	0	0	0	0	0	0	0	0	0	0	0	0	1	0	0	0	0	0	0	0	0	0	1
TEX14	0	0	0	1	0	0	0	0	0	0	0	0	0	0	0	0	0	0	0	0	0	0	0	0	0	0	0	0	0	0	0	0	0	0	0	0	0	0	0	0	0	1
ZNF165	0	0	0	0	0	0	0	0	0	0	0	0	0	0	0	0	0	0	0	0	0	0	0	0	0	0	0	0	0	0	0	0	0	0	0	0	0	0	0	1	0	1

## Sheet: Figure 5
Figure 5b	Neoantigen candidates
	Number of
ImmuNEO patient ID and tumor	Neoantigen candidates
IN_01_T1	4
IN_02_T1	1
IN_03_T1	5
IN_04_T1	13
IN_05_T1	4
IN_08_T1	8
IN_11_T1	2
IN_11_T2	4
IN_13_T1	2
IN_15_T1	2
IN_17_T2	1
IN_17_T3	1
IN_18_T1	1
IN_19_T2	6
IN_19_T4	6
IN_22_T1	1
IN_23_T1	2
IN_24_T2	3
IN_27_T2	1
IN_28_T1	7
IN_30_T1	1
IN_32_T1	3
IN_33_T1	1
IN_34_T1	1
IN_36_T1	1
IN_37_T1	8
IN_38_T1	5
Figure 5c	Neoantigen candidates peptide length
	Number of
Peptide length (aa)	Neoantigen candidates
8	26
9	41
10	11
11	7
12	1
13	1
14	3
Figure 5e	DNA coverage (at least 3 reads)
Canonical coverage
no	yes
9	70
Figure 5f	Nucleotide changes
Nucleotide change	Number of neoantigen candidates
A_C	1
A_G	21
A_T	4
C_G	3
C_T	5
G_A	14
G_C	9
G_T	5
T_A	4
T_C	6
T_G	4
Figure 5g	Variant effect and transcript type
	Number of
Variant effect	Neoantigen candidates
Missense	55
Splice-site and intron	29
Frameshift	6
	Number of
Transcript type	Neoantigen candidates
Protein coding	59
Pseudogene	14
lncRNA	12
Sense intronic	2
TEC	2
Proc. Transcript	1

## Sheet: Figure 6
Figure 6a	ELISpot autologous
Immunogenic peptides (enriched)	Ratio	Delta	Sample type
1B	7.88889	62	PBMC
1C	2.06728	116	TILs
4A	3.13714	125	PBMC
4I	3.7069	52	PBMC
4J	3.22391	341	PBMC
5A	2.15447	71	PBMC
11B	3.96923	483	PBMC
11D	2.39545	154	PBMC
19E	2.06189	163	PBMC
19H	2.11786	304	PBMC
19I	3.49091	137	PBMC
22A	2.017	120	TILs
33A	2.88889	51	PBMC
37B	2.43312	225	PBMC
Immunogenic peptides (non-enriched)	Ratio	Delta	Sample type
1A	4.97826	61	TILs
4J	8.14062	152	PBMC
4K	2.08717	299	PBMC
4M	3.14545	79	PBMC
19B	2.56731	163	PBMC
19C	3.56764	484	PBMC
19F	3.2046	480	PBMC
19I	3.61348	369	PBMC
Figure 6b	ELISpot allogenic
Immunogenic peptides	Ratio	Delta	Sample type
1B	2.07246	148	PBMC
5A	5.29851	288	PBMC
19A	2.21429	85	PBMC
19B	3.55725	168	PBMC
19C	2.11194	75	PBMC
Figure 6d	Source of immunogenic neoantigen candidates
	Number of
Source	immunogenic neoantigen candidates
DNA	1
RNA	21
Figure 6e	Variant effect and transcript type
	Number of
Variant effect	Neoantigen candidates
Missense	14
Splice-site and intron	6
Frameshift	1
	Number of
Transcript type	Neoantigen candidates
Protein coding	13
Pseudogene	4
lncRNA	3
Sense intronic	1

## Sheet: Suppl. Figure 1
Supplementary Figure 1a
Tumor entity	Number of patients
Carcinoma	16
Sarcoma	10
Melanoma	4
Other	2

## Sheet: Suppl. Figure 2
Supplementary Figure 2c
Frequencies of CD8+ T cells with activation or inhibitory markers
ImmuNEO patient ID and tumor	Tumor entity	Freq. CD8 act.	Freq. CD8 inh.
4	Carcinoma	35.028	82.139
8	Carcinoma	48.777	17.997
11 T1	Carcinoma	47.838	60.646
11 T2	Carcinoma	47.411	79.2
15	Carcinoma	23.567	48.81
18	Carcinoma	N/A	43.6
20	Carcinoma	18.515	55.343
24 T1	Carcinoma	1.738	51.117
24 T2	Carcinoma	2.191	36.875
37	Carcinoma	29.802	76.795
5	Sarcoma	72.458	85.109
23 T1	Sarcoma	54.163	65.538
23 T2	Sarcoma	40.486	66.442
28	Sarcoma	19.876	26.892
32	Sarcoma	24.809	25.835
35	Sarcoma	34.877	79.035
38	Sarcoma	50.985	76.335
17 T2	Melanoma	43.205	73.328
19 T1	Melanoma	47.771	85.646
19 T2	Melanoma	38.796	63.62
19 T3	Melanoma	43.029	85.022
19 T4	Melanoma	45.235	87.367
Frequencies of CD4+ T cells with activation or inhibitory markers
ImmuNEO patient ID and tumor	Tumor entity	Freq. CD4 act.	Freq. CD4 inh.
4	Carcinoma	30.287	69.527
8	Carcinoma	28.31	27.44
11 T1	Carcinoma	33.32	64.691
11 T2	Carcinoma	18.943	64.63
15	Carcinoma	14.204	66.59
18	Carcinoma	N/A	44.797
20	Carcinoma	5.753	50.531
24 T1	Carcinoma	10.517	44.735
24 T2	Carcinoma	6.318	36.578
37	Carcinoma	10.605	76.353
5	Sarcoma	54.532	60.68
23 T1	Sarcoma	19.271	63.56
23 T2	Sarcoma	9.57	66.993
28	Sarcoma	9.287	23.65
32	Sarcoma	40.74	64.475
35	Sarcoma	32.637	66.553
38	Sarcoma	47.619	77.429
17 T2	Melanoma	12.042	50.386
19 T1	Melanoma	3.759	44.695
19 T2	Melanoma	6.258	10.523
19 T3	Melanoma	2.457	59.209
19 T4	Melanoma	2.914	52.594
Supplementary Figure 2e	Survival correlation
Cell type	Hazard ratio	lower confidence interval	upper confidence interval
quant. CD4+	0.45	0.1	1.97
freq. CD4+	0.49	0.12	2.1
freq. CD4+ inh. Marker no (total)	0.27	0.05	1.36
ImmuNEO patient ID and tumor	survival since tumor resection [months]	status	quant. CD4+	freq. CD4+	freq. CD4+ inh. Marker no (total)
ImmuNEO-04	12	deceased	643747	4.942	1.506
ImmuNEO-05	4	deceased	2614485	1.147	0.451
ImmuNEO-08	21	deceased	833381	1.086	0.788
ImmuNEO-11 T2	32	alive	4382822	17.936	7.26
ImmuNEO-15	35	alive	1237500	8.25	2.168
ImmuNEO-17 T2	31	alive	16831037	37.1635	18.822
ImmuNEO-18	22	deceased	2393	0.134	0.074
ImmuNEO-19 T4	29	alive	35631144	30.578	14.611
ImmuNEO-20	8	deceased	1116479	5.413	2.75
ImmuNEO-23 T2	8	deceased	208116	1.1785	0.371
ImmuNEO-24 T1	32	alive	49904	0.4325	0.147
ImmuNEO-25	15	alive	491383	2.072	1.891
ImmuNEO-28	25	alive	697514	3.226	2.56
ImmuNEO-32	2	deceased	21732	0.0925	0.027
ImmuNEO-35	9	alive	7619	0.273	0.102
ImmuNEO-37	4	deceased	144261	19.0425	4.383
ImmuNEO-38	13	alive	57854	0.7465	0.223

## Sheet: Suppl. Figure 4
Supplementary Figure 4
	Number of			Number of
	DNA variants			RNA variants
ImmuNEO patient ID and tumor	Unfiltered	Filtered	Total	Unfiltered	Filtered	Total
IN_01_T1	170	24	194	1966	6662	8628
IN_02_T1	106	18	124	1404	4700	6104
IN_03_T1	231	36	267	2256	6769	9025
IN_04_T1	176	50	226	1046	4333	5379
IN_05_T1	110	56	166	847	5507	6354
IN_08_T1	287	71	358	1351	6466	7817
IN_09_T1	103	18	121	678	3232	3910
IN_11_T1	93	518	611	N/A	N/A	N/A
IN_11_T2	72	527	599	447	2148	2595
IN_13_T1	89	38	127	460	2655	3115
IN_14_T1	2	116	118	N/A	N/A	N/A
IN_15_T1	92	116	208	320	2047	2367
IN_16_T1	7	30	37	N/A	N/A	N/A
IN_17_T2	155	405	560	846	2734	3580
IN_17_T3	93	408	501	977	2583	3560
IN_18_T1	68	29	97	429	2619	3048
IN_19_T1	135	268	403	892	2264	3156
IN_19_T2	97	311	408	783	2339	3122
IN_19_T4	160	309	469	872	2406	3278
IN_20_T1	74	65	139	N/A	N/A	N/A
IN_22_T1	140	102	242	732	4342	5074
IN_23_T1	217	39	256	779	2025	2804
IN_23_T2	181	28	209	105	4103	4208
IN_24_T1	272	28	300	762	2374	3136
IN_24_T2	137	37	174	976	2463	3439
IN_25_T1	22	24	46	N/A	N/A	N/A
IN_26_T1	48	23	71	564	1856	2420
IN_27_T1	324	55	379	1067	2894	3961
IN_27_T2	219	47	266	1181	4098	5279
IN_28_T1	85	15	100	417	1922	2339
IN_30_T1	166	40	206	830	4587	5417
IN_31_T1	23	49	72	N/A	N/A	N/A
IN_32_T1	102	89	191	436	2346	2782
IN_33_T1	78	17	95	308	1692	2000
IN_34_T1	10	45	55	N/A	N/A	N/A
IN_35_T1	62	68	130	254	1410	1664
IN_36_T1	64	145	209	424	1743	2167
IN_37_T1	188	84	272	563	4102	4665
IN_38_T1	62	834	896	427	1933	2360

## Sheet: Suppl. Figure 5
Supplementary Figure 5b	Variant type
	Number of
Variant type	Variants
Substitution	129099
Deletion	3802
Insertion	511
Multi-substitution	214
Supplementary Figure 4c	DNA variants vs RNA variants correlation
	Number of
ImmuNEO patient ID and tumor	DNA variants	RNA variants
	DNA	RNA
IN_01_T1	194	8628
IN_02_T1	124	6104
IN_03_T1	267	9025
IN_04_T1	226	5379
IN_05_T1	166	6354
IN_08_T1	358	7817
IN_09_T1	121	3910
IN_11_T2	599	2595
IN_13_T1	127	3115
IN_15_T1	208	2367
IN_17_T2	560	3580
IN_17_T3	501	3560
IN_18_T1	97	3048
IN_19_T1	403	3156
IN_19_T2	408	3122
IN_19_T4	469	3278
IN_22_T1	242	5074
IN_23_T1	256	2804
IN_23_T2	209	4208
IN_24_T1	300	3136
IN_24_T2	174	3439
IN_26_T1	71	2420
IN_27_T1	379	3961
IN_27_T2	266	5279
IN_28_T1	100	2339
IN_30_T1	206	5417
IN_32_T1	191	2782
IN_33_T1	95	2000
IN_35_T1	130	1664
IN_36_T1	209	2167
IN_37_T1	272	4665
IN_38_T1	896	2360
Supplementary Figure 5d	Transcript type and vairant source
	Number of variants
Transcript type	DNA only	RNA only	DNA/RNA overlap	Total
Protein coding	2404	64454	4134	70992
Regulatory RNAs	161	22766	285	23212
Pseudogene	645	18193	700	19538
Proc. Transcript	11	2978	39	3028
TEC	16	2408	36	2460
Sense intronic	5	1461	7	1473
Others	3	768	3	774
Supplementary Figure 5f	Upset plot shared RNA variants
see Supplementary Data 3
Supplementary Figure 5e	Survival correlation
Parameter	Hazard ratio	lower confidence interval	upper confidence interval
RNA only variants	0.84	0.27	2.63
DNA variants	0.35	0.13	0.95
DNA variants per Mb	0.54	0.21	1.44
ImmuNEO patient ID and tumor	survival since tumor resection [months]	status	RNA only variants	DNA variants	DNA variants per Mb
ImmuNEO-01	46	alive	8455	194	2.83
ImmuNEO-02	37	alive	5996	124	2.12
ImmuNEO-03	23	deceased	8807	267	4.41
ImmuNEO-04	12	deceased	5183	226	3.79
ImmuNEO-05	4	deceased	6236	166	2.58
ImmuNEO-08	21	deceased	7506	358	5.99
ImmuNEO-09	39	alive	3809	121	1.89
ImmuNEO-11 T2	32	alive	2257	599	10.56
ImmuNEO-13	10	deceased	3014	127	1.97
ImmuNEO-14	6	deceased	N/A	118	1.84
ImmuNEO-15	35	alive	2236	208	3.38
ImmuNEO-16	17	deceased	N/A	37	0.68
ImmuNEO-17 T2	31	alive	3305	560	9.22
ImmuNEO-18	22	deceased	2979	97	1.3
ImmuNEO-19 T4	29	alive	3071	469	8.06
ImmuNEO-20	8	deceased	N/A	139	2.61
ImmuNEO-22	31	alive	4898	242	3.15
ImmuNEO-23 T2	8	deceased	4104	209	3.79
ImmuNEO-24 T1	32	alive	2993	300	5.17
ImmuNEO-25	15	alive	N/A	46	0.74
ImmuNEO-26	5	deceased	2377	71	1.08
ImmuNEO-27 T2	26	alive	5110	266	4.35
ImmuNEO-28	25	alive	2266	100	1.82
ImmuNEO-30	26	alive	5249	206	2.51
ImmuNEO-31	14	deceased	N/A	72	1.18
ImmuNEO-32	2	deceased	2663	191	3.32
ImmuNEO-33	5	deceased	1939	95	1.48
ImmuNEO-34	3	deceased	N/A	55	0.84
ImmuNEO-35	9	alive	1580	130	1.74
ImmuNEO-36	6	deceased	2098	209	3.14
ImmuNEO-37	4	deceased	4495	272	4.89
ImmuNEO-38	13	alive	1984	896	14.34

## Sheet: Suppl. Figure 9
Supplementary Figure 9b	DNA coverage (at least 3 reads)
Canonical coverage
no	yes
3	17
Supplementary Figure 9c	Nucleotide changes
Nucleotide change	Number of immunogenic neoantigen candidates
A_G	6
A_T	1
G_A	3
G_C	3
G_T	2
T_A	1
T_C	3
Supplementary Figure 9d	Patients with immunogenic neoantigen candidates
	Number of neoantigen candidates
ImmuNEO patient ID	non-immunogenic	immunogenic
1	1	3
4	8	5
5	0	1
11	3	2
19	2	7
22	0	1
33	0	1
37	7	1

[truncated: 5 more sheets: Suppl. Figure 10, Suppl. Figure 11, Supp. Figure 12, Suppl. Figure 14, Suppl. Figure 15]
